# Supplementary material for: Association of Traumatic Injury and Incident Myocardial Infarction and Stroke: A Prospective Population-Based Cohort Study
Source: Rev Cardiovasc Med. 2023 Apr 28;24(5):136. doi: 10.31083/j.rcm2405136 (PMC11273029; doi:10.31083/j.rcm2405136)
Supplement: Supplementary file 1 [file 2153-8174-24-5-136-s1.zip]

Archive with 1 entries (1 files):
- 2153-8174-24-5-136-s1.docx
